# Supplementary material for: Benzoic acid inhibits Coenzyme Q biosynthesis in Schizosaccharomyces pombe
Source: PLoS One. 2020 Nov 24;15(11):e0242616. doi: 10.1371/journal.pone.0242616 (PMC7685456; doi:10.1371/journal.pone.0242616)
Supplement: S1 Raw image — (ZIP) [file pone.0242616.s011.zip]

Archive with 17 entries (16 files):
- Fig. 8A_Coq4_Dlp1.tif
- __MACOSX/
- __MACOSX/._Fig. 8A_Coq4_Dlp1.tif
- Fig. 8A_Coq8.tif
- __MACOSX/._Fig. 8A_Coq8.tif
- Fig. 8B_Cdc2.tif
- __MACOSX/._Fig. 8B_Cdc2.tif
- Fig. 8B_Coq4.tif
- __MACOSX/._Fig. 8B_Coq4.tif
- Fig. 8B_Coq8.tif
- __MACOSX/._Fig. 8B_Coq8.tif
- Fig. 8C_Cdc2_Coq4.tif
- __MACOSX/._Fig. 8C_Cdc2_Coq4.tif
- Fig.8A. Cdc2.tif
- __MACOSX/._Fig.8A. Cdc2.tif
- Fig.8B_Dlp1.tif
- __MACOSX/._Fig.8B_Dlp1.tif
